# Supplementary material for: Exploring TRF2-Dependent DNA Distortion Through Single-DNA Manipulation Studies
Source: Commun Biol. 2024 Feb 3;7:148. doi: 10.1038/s42003-024-05838-x (PMC10838314; doi:10.1038/s42003-024-05838-x)
Supplement: Supplementary file 4 — Supplementary Data [file 42003_2024_5838_MOESM4_ESM.xlsx]

## Sheet: Figure 1b
TRF2 0 nM_Forward			TRF2 0 nM_Reverse			TRF2 10 nM_Forward			TRF2 10 nM_Reverse			TRF2 20 nM_Forward			TRF2 20 nM_Reverse			TRF2 50 nM_Forward			TRF2 50 nM_Reverse
force (pN)	mean (nm)	std (nm)	force (pN)	mean (nm)	std (nm)	force (pN)	mean (nm)	std (nm)	force (pN)	mean (nm)	std (nm)	force (pN)	mean (nm)	std (nm)	force (pN)	mean (nm)	std (nm)	force (pN)	mean (nm)	std (nm)	force (pN)	mean (nm)	std (nm)
8.28	199.07	1.52	0.31	97.48	20.99	8.28	199.57	1.71	0.31	82.11	10.42	8.28	201.43	2.87	0.31	155.74	18.87	8.28	193.85	6.57	0.31	151.56	18.1
6.2	196.88	3.13	0.52	162.73	18.13	6.2	196.97	4.16	0.52	156.61	25.89	6.2	199.43	3.52	0.52	170.35	12.51	6.2	192.27	6.47	0.52	163.38	15.87
4.14	189.96	3.99	0.83	168.61	10.66	4.14	190.28	2.44	0.83	167.86	10.54	4.14	196.33	3.56	0.83	177.26	9.22	4.14	189.64	5.01	0.83	171.89	9.57
2.07	100.04	17.24	1.03	178.35	7.34	2.07	181.49	5.9	1.03	177	6.81	2.07	185.61	5.41	1.03	179.7	6.59	2.07	183.69	8.18	1.03	175.28	7.45
1.03	95.53	6.42	2.07	185.73	5.58	1.03	174.08	6.42	2.07	186.19	7.01	1.03	178.57	6.09	2.07	187.78	6.42	1.03	175.28	8.55	2.07	183.69	8.08
0.83	97.19	6.87	4.14	191.98	5.09	0.83	176.7	8.27	4.14	192.72	4.84	0.83	178.06	7.39	4.14	193.96	5.23	0.83	171.89	8.41	4.14	189.64	6.93
0.52	91.46	9.76	6.2	197.39	4.41	0.52	133.19	40.59	6.2	194.6	4.31	0.52	169.37	12.41	6.2	196.69	3.91	0.52	163.38	11.99	6.2	192.27	5.25
0.31	97.75	20.96	8.28	201.76	3.63	0.31	82.38	10.32	8.28	202.96	3.35	0.31	156.03	18.87	8.28	202.54	3	0.31	151.56	17.95	8.28	193.85	6.3

## Sheet: Figure 1e
TRF2 0 nM_Forward			TRF2 0 nM_Reverse			TRF2 20 nM_Forward			TRF2 20 nM_Reverse			Remove free TRF2 by 150 mM KCl_Forward			Remove free TRF2 by 150 mM KCl_Reverse			Change buffer to 300 mM KCl_Forward			Change buffer to 300 mM KCl_Reverse			Change buffer to 150 mM KCl_Forward			Change buffer to 150 mM KCl_Reverse
force (pN)	mean (nm)	std (nm)	force (pN)	mean (nm)	std (nm)	force (pN)	mean (nm)	std (nm)	force (pN)	mean (nm)	std (nm)	force (pN)	mean (nm)	std (nm)	force (pN)	mean (nm)	std (nm)	force (pN)	mean (nm)	std (nm)	force (pN)	mean (nm)	std (nm)	force (pN)	mean (nm)	std (nm)	force (pN)	mean (nm)	std (nm)
8.28	199.29	1.37	0.31	99.72	16.9	8.28	204.07	1.54	0.31	160.99	18.12	8.28	198.19	1.61	0.31	96.34	16.87	8.28	199.45	2.98	0.31	93.65	23.4	8.28	193.85	6.57	0.31	151.56	18.1
6.2	196.2	3.25	0.52	166.25	12.82	6.2	200.5	3.29	0.52	169.44	16.82	6.2	195.2	2.68	0.52	158.32	20.61	6.2	198.33	3.38	0.52	157.91	20.79	6.2	192.27	6.47	0.52	163.38	15.87
4.14	191.63	2.06	0.83	174.53	9.12	4.14	195.66	3.08	0.83	178.51	9.05	4.14	189.73	2.93	0.83	169.29	9.58	4.14	192.53	3.41	0.83	164.68	21.65	4.14	189.64	5.01	0.83	171.89	9.57
2.07	182.61	2.51	1.03	180.01	6.22	2.07	188.04	5.1	1.03	182.06	7.1	2.07	157.48	37.97	1.03	175.28	6.26	2.07	159.37	37.96	1.03	175.7	7.33	2.07	183.69	8.18	1.03	175.28	7.45
1.03	177.3	5.94	2.07	188.63	4.39	1.03	181.58	5.39	2.07	191.69	6.78	1.03	96.42	6.48	2.07	186.05	8.22	1.03	114.03	34.9	2.07	185.63	7.15	1.03	175.28	8.55	2.07	183.69	8.08
0.83	124.02	34.14	4.14	195.63	3.54	0.83	178.87	6.81	4.14	195.48	5.45	0.83	101.79	6.7	4.14	191.88	6.55	0.83	117.08	36.27	4.14	192	5.62	0.83	171.89	8.41	4.14	189.64	6.93
0.52	96.53	8.17	6.2	200.58	3.54	0.52	170.16	11.98	6.2	200.35	4.87	0.52	96.01	9.24	6.2	196.01	3.67	0.52	108.48	32.37	6.2	194.94	4.51	0.52	163.38	11.99	6.2	192.27	5.25
0.31	99.97	16.82	8.28	204.59	3.86	0.31	161.29	18.11	8.28	203.79	2.63	0.31	96.6	16.8	8.28	200	2.74	0.31	93.93	23.39	8.28	200.47	3.25	0.31	151.56	17.95	8.28	193.85	6.3

## Sheet: Figure 3a
f = 0.3 pN												f = 0.6 pN												f = 1.3 pN
Left_Forward			Left_Reverse			Right_Forward			Right_Reverse			Left_Forward			Left_Reverse			Right_Forward			Right_Reverse			Left_Forward			Left_Reverse			Right_Forward			Right_Reverse
𝞂	mean (nm)	std (nm)	𝞂	mean (nm)	std (nm)	𝞂	mean (nm)	std (nm)	𝞂	mean (nm)	std (nm)	𝞂	mean (nm)	std (nm)	𝞂	mean (nm)	std (nm)	𝞂	mean (nm)	std (nm)	𝞂	mean (nm)	std (nm)	𝞂	mean (nm)	std (nm)	𝞂	mean (nm)	std (nm)	𝞂	mean (nm)	std (nm)	𝞂	mean (nm)	std (nm)
0	1785.24	53.13	-0.0608	-41.27	33.88	0	1780.54	54.56	0.0544	6.23	50.52	0	1849.84	20.45	-0.064	319.16	72.56	0	1855.21	21.36	0.064	212.63	56.46	0	1988.76	12.36	-0.064	1890.57	28.08	0	1986.67	13.77	0.064	701.04	62.83
-0.0032	1780.9	49.47	-0.0576	-15.13	34.16	0.0032	1775.08	52.66	0.0512	92.66	94.65	-0.0032	1845.97	23.74	-0.0608	416.42	76.03	0.0032	1849.79	21.08	0.0608	279.17	61.71	-0.0032	1988.26	13.82	-0.0608	1892.36	30.64	0.0032	1986	13.71	0.0608	817.22	80.6
-0.0064	1755.19	53.31	-0.0544	12.68	59.25	0.0064	1765.35	55.12	0.048	159.37	120.26	-0.0064	1842.18	21.56	-0.0576	471.5	56.13	0.0064	1840.59	22.17	0.0576	342.27	73.56	-0.0064	1986.36	13.1	-0.0576	1894.11	25.77	0.0064	1980.72	13.58	0.0576	957.93	62.83
-0.0096	1703.36	60.96	-0.0512	107.41	106.22	0.0096	1724.02	59.72	0.0448	300.33	94.4	-0.0096	1831.62	21.19	-0.0544	551.33	64.27	0.0096	1820.27	25.64	0.0544	431.68	62.99	-0.0096	1981.28	14.7	-0.0544	1885.35	30.52	0.0096	1972.9	14.74	0.0544	1070.32	56.38
-0.0128	1603.91	76.27	-0.048	204.82	115.39	0.0128	1645.52	71.82	0.0416	377.62	87.86	-0.0128	1817.66	30.74	-0.0512	623.84	88.62	0.0128	1770.89	51.96	0.0512	493.06	58.52	-0.0128	1972.8	15.47	-0.0512	1900.76	27.52	0.0128	1964.53	17.87	0.0512	1137.55	43.06
-0.016	1470.96	82.65	-0.0448	300.09	94.84	0.016	1515.29	83.89	0.0384	509.17	104.38	-0.016	1781.05	40.83	-0.048	769.87	108.07	0.016	1691.61	68.28	0.048	559.38	67.93	-0.016	1962.48	16.42	-0.048	1915.29	21.82	0.016	1942.24	26.07	0.048	1216.88	42.1
-0.0192	1328.08	84.68	-0.0416	382.94	80.22	0.0192	1379.19	87.44	0.0352	671.68	138.43	-0.0192	1705	63	-0.0448	905.16	110.94	0.0192	1548.74	67.27	0.0448	692.34	88.36	-0.0192	1948.05	17.16	-0.0448	1920.65	19.2	0.0192	1888.8	30	0.0448	1285.4	35.5
-0.0224	1193.92	92.71	-0.0384	475.09	100.76	0.0224	1235.07	81.92	0.032	827.36	149.98	-0.0224	1568.03	68.84	-0.0416	1030.05	81.13	0.0224	1453.54	55.51	0.0416	838.97	104.32	-0.0224	1947.26	19.63	-0.0416	1921.16	20.43	0.0224	1836.09	33.58	0.0416	1357.23	35.63
-0.0256	1063.31	79.86	-0.0352	598.16	124.32	0.0256	1107.01	70.13	0.0288	998.33	95.48	-0.0256	1455.06	62.51	-0.0384	1123.71	71.05	0.0256	1354.46	49.71	0.0384	1014.19	87.75	-0.0256	1942.72	22.39	-0.0384	1924.08	18.88	0.0256	1766.86	32.84	0.0384	1432.43	43.83
-0.0288	958.37	99.62	-0.032	804.14	137.4	0.0288	981.63	100.4	0.0256	1112.76	84.49	-0.0288	1369.37	49.33	-0.0352	1206.62	57.76	0.0288	1275.02	52.4	0.0352	1123.22	62.89	-0.0288	1936.29	25.42	-0.0352	1923.64	19.77	0.0288	1693.84	45	0.0352	1516.93	47.22
-0.032	807.57	150.02	-0.0288	942.71	117.08	0.032	827.93	150.91	0.0224	1252.54	83.3	-0.032	1287.19	46.32	-0.032	1295.81	54.94	0.032	1184.65	55.51	0.032	1205.93	47.69	-0.032	1945.96	17.06	-0.032	1915.2	25.71	0.032	1590.29	47.59	0.032	1609.49	44.33
-0.0352	612.54	122.15	-0.0256	1075.42	101.95	0.0352	640.78	120.41	0.0192	1376.69	78.81	-0.0352	1202.68	53.5	-0.0288	1398.53	61.04	0.0352	1060.2	85	0.0288	1300.34	50.31	-0.0352	1943.45	22.76	-0.0288	1929.85	23.3	0.0352	1501.52	42.22	0.0288	1705.08	43.06
-0.0384	491.66	101.85	-0.0224	1197.82	75.82	0.0384	484.83	111.25	0.016	1498.73	87.93	-0.0384	1081.76	67.93	-0.0256	1483.75	61.68	0.0384	964.36	98.12	0.0256	1379.79	51.96	-0.0384	1942.35	22.43	-0.0256	1942.09	21.6	0.0384	1422.61	36.53	0.0256	1784.77	24.66
-0.0416	390.86	84.7	-0.0192	1344.89	83.48	0.0416	377.89	77.91	0.0128	1617.41	76.32	-0.0416	998.14	87.32	-0.0224	1586.2	63.44	0.0416	804.21	105.57	0.0224	1461.01	60.5	-0.0416	1918.09	31.16	-0.0224	1949.39	17.96	0.0416	1350.25	26.39	0.0224	1843.72	26.72
-0.0448	305.13	96.85	-0.016	1480.12	84.08	0.0448	297.77	102.72	0.0096	1703.94	62.4	-0.0448	897.17	112.05	-0.0192	1728.6	51.8	0.0448	667.14	89.18	0.0192	1597.05	60.75	-0.0448	1918.57	27.56	-0.0192	1952.07	17.78	0.0448	1277.11	39.38	0.0192	1880.7	25.56
-0.048	198.49	113.91	-0.0128	1620.96	76.36	0.048	172.68	119.14	0.0064	1754.24	55.55	-0.048	770.52	98.51	-0.016	1795.35	29.16	0.048	565.23	63.69	0.016	1719.74	54.66	-0.048	1893.09	26.68	-0.016	1965.06	16.42	0.048	1192.92	42.15	0.016	1922.21	21.26
-0.0512	102.24	104.2	-0.0096	1704.71	66.05	0.0512	75.96	93.68	0.0032	1768.77	53.2	-0.0512	622.35	85.89	-0.0128	1822.77	23.13	0.0512	490.24	50.88	0.0128	1787.77	27.1	-0.0512	1889.38	24.83	-0.0128	1974.14	14.57	0.0512	1109.36	51.26	0.0128	1961.24	18.36
-0.0544	31.35	72.58	-0.0064	1747.41	55.46	0.0544	6.23	50.52	0	1783.41	50.86	-0.0544	527.09	57.91	-0.0096	1838.46	21.51	0.0544	403.94	74.08	0.0096	1808.21	22.78	-0.0544	1899.71	23.67	-0.0096	1980.52	13.89	0.0544	1036.71	55.13	0.0096	1974.69	14.94
-0.0576	-10.2	49.68	-0.0032	1777.75	50.6							-0.0576	460.66	70.2	-0.0064	1850.64	21.23	0.0576	330.06	66.3	0.0064	1820.92	19.92	-0.0576	1904.02	24.25	-0.0064	1985.26	14.6	0.0576	926.79	78.49	0.0064	1983.38	13.99
-0.0608	-41.27	33.88	0	1781.04	52.07							-0.0608	383.82	76.29	-0.0032	1852.76	19.69	0.0608	262.88	62.83	0.0032	1842.81	22.99	-0.0608	1902.46	25.98	-0.0032	1985.22	14.44	0.0608	777.83	75.41	0.0032	1986.24	12.47
												-0.064	319.16	72.56	0	1850.85	21.37	0.064	212.63	56.46	0	1851.53	21.8	-0.064	1890.57	28.08	0	1987.55	12.47	0.064	701.04	62.83	0	1986.69	12.72

## Sheet: Figure 3b
TRF2 0 (nM)												TRF2 5 (nM)												TRF2 10 (nM)												TRF2 15 (nM)
Left_Forward			Left_Reverse			Right_Forward			Right_Reverse			Left_Forward			Left_Reverse			Right_Forward			Right_Reverse			Left_Forward			Left_Reverse			Right_Forward			Right_Reverse			Left_Forward			Left_Reverse			Right_Forward			Right_Reverse
𝞂	mean (nm)	std (nm)	𝞂	mean (nm)	std (nm)	𝞂	mean (nm)	std (nm)	𝞂	mean (nm)	std (nm)	𝞂	mean (nm)	std (nm)	𝞂	mean (nm)	std (nm)	𝞂	mean (nm)	std (nm)	𝞂	mean (nm)	std (nm)	𝞂	mean (nm)	std (nm)	𝞂	mean (nm)	std (nm)	𝞂	mean (nm)	std (nm)	𝞂	mean (nm)	std (nm)	𝞂	mean (nm)	std (nm)	𝞂	mean (nm)	std (nm)	𝞂	mean (nm)	std (nm)	𝞂	mean (nm)	std (nm)
0	1660.9	49.47	-0.0576	-161.27	33.88	0	1642.56	49.76	0.0576	-113.77	50.52	0	1592.07	52.57	-0.0576	-157.48	28.53	0	1592.67	53.7	0.0576	-99.52	68.58	0	1310.67	66.21	-0.0576	-204.48	21.43	0	1177.9	68.57	0.0576	-216.73	22.21	0	487.17	122.93	-0.032	-191.27	23.78	0	845.8	60.3	0.032	-8.13	92.11
-0.0032	1635.19	53.31	-0.0544	-135.13	34.16	0.0032	1660.54	54.56	0.0544	-27.34	94.65	-0.0032	1559.92	59.88	-0.0544	-151.18	31.85	0.0032	1598.85	51.14	0.0544	-83.53	78.72	-0.0032	1294.83	65.63	-0.0544	-209.7	26.14	0.0032	1146.51	55.97	0.0544	-200.65	26.05	-0.0032	457.96	107.98	-0.0288	-173.63	13.32	0.0032	801.03	92.49	0.0288	150.16	88.14
-0.0064	1583.36	60.96	-0.0512	-107.32	59.25	0.0064	1655.08	52.66	0.0512	39.37	120.26	-0.0064	1508.78	64.17	-0.0512	-121.55	40.28	0.0064	1599.26	53.64	0.0512	22.83	105.87	-0.0064	1225.82	69.36	-0.0512	-200.61	26.46	0.0064	1107.94	63.87	0.0512	-194.78	24.17	-0.0064	452.19	88.86	-0.0256	-163.42	20.02	0.0064	761.51	119.18	0.0256	261.69	70.68
-0.0096	1483.91	76.27	-0.048	-12.59	106.22	0.0096	1645.35	55.12	0.048	180.33	94.4	-0.0096	1404.1	74.05	-0.048	-80.11	81.57	0.0096	1574.64	54.94	0.048	117	105.97	-0.0096	1082.59	65.48	-0.048	-203.86	23.02	0.0096	1036.87	60.57	0.048	-201.43	19.38	-0.0096	362.45	74.4	-0.0224	-178.96	11.81	0.0096	738	134.78	0.0224	294.96	76.66
-0.0128	1350.96	82.65	-0.0448	84.82	115.39	0.0128	1604.02	59.72	0.0448	257.62	87.86	-0.0128	1289.22	81.93	-0.0448	12.7	115.36	0.0128	1540.82	54.39	0.0448	189.29	77.11	-0.0128	1070.12	71.38	-0.0448	-198.81	28.78	0.0128	984.4	50.2	0.0448	-205.75	21.01	-0.0128	265.34	85.13	-0.0192	18.05	148.94	0.0128	551.64	115.73	0.0192	368.3	76.07
-0.016	1208.08	84.68	-0.0416	180.09	94.84	0.016	1525.52	71.82	0.0416	389.17	104.38	-0.016	1190.34	78.69	-0.0416	95.77	111.91	0.016	1452.78	64.92	0.0416	318.88	88.2	-0.016	970.07	49.78	-0.0416	-184.46	27.09	0.016	984.32	49.19	0.0416	-182.48	23.53	-0.016	146.7	79.99	-0.016	-177.32	17.68	0.016	559.91	115.73	0.016	360.42	97.58
-0.0192	1073.92	92.71	-0.0384	262.94	80.22	0.0192	1395.29	83.89	0.0384	551.68	138.43	-0.0192	1056.34	79.46	-0.0384	208.9	84.31	0.0192	1346.11	74.56	0.0384	410.21	122.02	-0.0192	895.65	67.73	-0.0384	-26.86	148.9	0.0192	900.91	69.26	0.0384	-194.18	24.7	-0.0192	86.66	130.34	-0.0128	54.35	172.29	0.0192	501	112.23	0.0128	432.38	119.07
-0.0224	943.31	79.86	-0.0352	355.09	100.76	0.0224	1259.19	87.44	0.0352	707.36	149.98	-0.0224	940.79	71.67	-0.0352	296.02	82.52	0.0224	1198.71	82.69	0.0352	643.84	162.66	-0.0224	678.22	153.35	-0.0352	164.48	95.42	0.0224	957.89	72.32	0.0352	-179.76	24.26	-0.0224	-20.35	144.33	-0.0096	311.27	62.37	0.0224	376.9	60.81	0.0096	371.47	80.34
-0.0256	838.37	99.62	-0.032	478.16	124.32	0.0256	1115.07	81.92	0.032	878.33	95.48	-0.0256	808.69	122.82	-0.032	469.58	131.57	0.0256	1081.61	85.13	0.032	855.09	111.25	-0.0256	592.07	141.5	-0.032	265.87	67.75	0.0256	875.63	92.26	0.032	-184.99	25.31	-0.0256	-205.66	24.41	-0.0064	381.17	80.86	0.0256	260.93	67.4	0.0064	542.06	127.29
-0.0288	687.57	150.02	-0.0288	684.14	137.4	0.0288	987.01	70.13	0.0288	992.76	84.49	-0.0288	587.09	148.33	-0.0288	638.1	160.44	0.0288	967.69	75.43	0.0288	965.07	72.78	-0.0288	420.01	110.58	-0.0288	350.4	89.48	0.0288	779.17	135.12	0.0288	-82.08	262.91	-0.0288	-180.85	15.51	-0.0032	370.13	97.06	0.0288	109.73	93.44	0.0032	409.01	95.67
-0.032	492.54	122.15	-0.0256	822.71	117.08	0.032	861.63	100.4	0.0256	1132.54	83.3	-0.032	415.48	121.31	-0.0256	829.71	120.69	0.032	821.67	122.64	0.0256	1092.67	75.5	-0.032	267.17	67.99	-0.0256	490.51	112.59	0.032	545.32	132.45	0.0256	774.49	120.98	-0.032	-191.27	23.78	0	375.67	97.27	0.032	-8.13	92.11	0	390.15	84.87
-0.0352	371.66	101.85	-0.0224	955.42	101.95	0.0352	707.93	150.91	0.0224	1256.69	78.81	-0.0352	312.59	90.7	-0.0224	944.62	77.51	0.0352	636.3	147.19	0.0224	1205.09	73.43	-0.0352	162.24	105.9	-0.0224	681.56	125.61	0.0352	391.14	93.83	0.0224	948.93	56.19
-0.0384	270.86	84.7	-0.0192	1077.82	75.82	0.0384	520.78	120.41	0.0192	1378.73	87.93	-0.0384	210.4	94.36	-0.0192	1060.2	76.87	0.0384	439.14	132.33	0.0192	1328.12	81.33	-0.0384	-196.56	39.76	-0.0192	698.1	141.96	0.0384	340.19	73.57	0.0192	1003.17	54.64
-0.0416	185.13	96.85	-0.016	1224.89	83.48	0.0416	364.83	111.25	0.016	1497.41	76.32	-0.0416	92.57	113.45	-0.016	1166.1	78.73	0.0416	307.94	87.52	0.016	1442.48	69.74	-0.0416	-205.46	25.34	-0.016	881.21	72.42	0.0416	232.04	57.96	0.016	1050.36	70.86
-0.0448	78.49	113.91	-0.0128	1360.12	84.08	0.0448	257.89	77.91	0.0128	1583.94	62.4	-0.0448	0.02	104.93	-0.0128	1301.02	85.99	0.0448	229.03	71.02	0.0128	1512.29	57.58	-0.0448	-191.48	25.99	-0.0128	960.42	51.5	0.0448	150.52	102.9	0.0128	1113.26	61.15
-0.048	-17.76	104.2	-0.0096	1500.96	76.36	0.048	177.77	102.72	0.0096	1634.24	55.55	-0.048	-95.52	60.8	-0.0096	1418.17	77.56	0.048	124.15	100.74	0.0096	1563.84	56.64	-0.048	-193.75	26.6	-0.0096	1012.55	52.13	0.048	40.16	123.15	0.0096	1108.5	58.01
-0.0512	-88.65	72.58	-0.0064	1584.71	66.05	0.0512	52.68	119.14	0.0064	1648.77	53.2	-0.0512	-123.53	40.81	-0.0064	1484.17	62.05	0.0512	9.77	108.8	0.0064	1599.12	51.71	-0.0512	-194.83	29.31	-0.0064	1098.04	59.48	0.0512	-128.11	92.59	0.0064	1125.85	63.02
-0.0544	-130.2	49.68	-0.0032	1627.41	55.46	0.0544	-44.04	93.68	0.0032	1663.41	50.86	-0.0544	-141.61	36.97	-0.0032	1566.44	52.95	0.0544	-46.57	84.53	0.0032	1599.43	55.15	-0.0544	-205.05	24.56	-0.0032	1102.27	67.08	0.0544	-205.3	23.92	0.0032	1132.52	63.51
-0.0576	-161.27	33.88	0	1657.75	50.6	0.0576	-113.77	50.52	0	1651.09	52.2	-0.0576	-157.48	28.53	0	1599.27	55.35	0.0576	-99.52	68.58	0	1596.52	53.4	-0.0576	-204.48	21.43	0	1121.98	67.4	0.0576	-216.73	22.21	0	1113.45	55.94

## Sheet: Figure 3c
TRF2 0 (nM)												TRF2 5 (nM)												TRF2 10 (nM)												TRF2 15 (nM)
Left_Forward			Left_Reverse			Right_Forward			Right_Reverse			Left_Forward			Left_Reverse			Right_Forward			Right_Reverse			Left_Forward			Left_Reverse			Right_Forward			Right_Reverse			Left_Forward			Left_Reverse			Right_Forward			Right_Reverse
𝞂	mean (nm)	std (nm)	𝞂	mean (nm)	std (nm)	𝞂	mean (nm)	std (nm)	𝞂	mean (nm)	std (nm)	𝞂	mean (nm)	std (nm)	𝞂	mean (nm)	std (nm)	𝞂	mean (nm)	std (nm)	𝞂	mean (nm)	std (nm)	𝞂	mean (nm)	std (nm)	𝞂	mean (nm)	std (nm)	𝞂	mean (nm)	std (nm)	𝞂	mean (nm)	std (nm)	𝞂	mean (nm)	std (nm)	𝞂	mean (nm)	std (nm)	𝞂	mean (nm)	std (nm)	𝞂	mean (nm)	std (nm)
0	1849.84	20.45	-0.064	319.16	72.56	0	1855.21	21.36	0.064	212.63	56.46	0	1855.34	22.65	-0.064	212.76	62.69	0	1842.02	20.96	0.064	181.06	63.24	0	1674.42	59.65	-0.0576	369.42	80.27	0	1593.33	39.37	0.0576	276.06	61.89	0	1232.68	40.79	-0.0576	141.81	63.52	0	1043.56	70.68	0.0576	117.33	28.43
-0.0032	1845.97	23.74	-0.0608	416.42	76.03	0.0032	1849.79	21.08	0.0608	279.17	61.71	-0.0032	1815.83	27.2	-0.0608	263.7	73.99	0.0032	1839.94	23.11	0.0608	230.76	66.95	-0.0032	1613.54	33.44	-0.0544	455.46	75.22	0.0032	1582.8	41.16	0.0544	398.37	68.37	-0.0032	1116.33	82.59	-0.0544	277.03	63.03	0.0032	1126.19	84.34	0.0544	133.8	45.76
-0.0064	1842.18	21.56	-0.0576	471.5	56.13	0.0064	1840.59	22.17	0.0576	342.27	73.56	-0.0064	1804.69	26.51	-0.0576	404.03	78.69	0.0064	1818.4	25.8	0.0576	288.55	65.27	-0.0064	1661.78	54.29	-0.0512	530.24	57.14	0.0064	1538.39	35.16	0.0512	464.04	62.46	-0.0064	1067.78	74.43	-0.0512	330.19	66.25	0.0064	1109.07	60.38	0.0512	306.38	50.21
-0.0096	1831.62	21.19	-0.0544	551.33	64.27	0.0096	1820.27	25.64	0.0544	431.68	62.99	-0.0096	1783.54	26.74	-0.0544	445.91	63.97	0.0096	1791.05	36.09	0.0544	367.25	68.44	-0.0096	1567.16	38.5	-0.048	622.61	87.53	0.0096	1537.7	30.59	0.048	553.98	64.38	-0.0096	938.31	76.55	-0.048	380.49	70.34	0.0096	1149.85	70.59	0.048	323.79	66.44
-0.0128	1817.66	30.74	-0.0512	623.84	88.62	0.0128	1770.89	51.96	0.0512	493.06	58.52	-0.0128	1753.79	37.35	-0.0512	510.8	48.85	0.0128	1734.67	67.3	0.0512	465.17	73.46	-0.0128	1531.6	38.57	-0.0448	739.89	90.1	0.0128	1512.64	40.35	0.0448	631.51	74.68	-0.0128	926.68	66.44	-0.0448	425.81	59.97	0.0128	1148.69	67.07	0.0448	441.18	39.28
-0.016	1781.05	40.83	-0.048	769.87	108.07	0.016	1691.61	68.28	0.048	559.38	67.93	-0.016	1669.36	56.93	-0.048	598.24	65.11	0.016	1605.17	66.96	0.048	529.06	59.43	-0.016	1488.49	43.16	-0.0416	888.66	103.43	0.016	1467.44	49.95	0.0416	769.28	81.85	-0.016	829.69	69.33	-0.0416	525.52	70.28	0.016	969.83	119.62	0.0416	446.42	55.5
-0.0192	1705	63	-0.0448	905.16	110.94	0.0192	1548.74	67.27	0.0448	692.34	88.36	-0.0192	1567.05	50.81	-0.0448	716.77	88.42	0.0192	1493.29	54.83	0.0448	613.49	87.52	-0.0192	1449.22	47.34	-0.0384	995.77	69.04	0.0192	1396.13	41.85	0.0384	851.01	107.77	-0.0192	843.84	45.26	-0.0384	582.97	56.99	0.0192	904.19	107.54	0.0384	568.43	65.41
-0.0224	1568.03	68.84	-0.0416	1030.05	81.13	0.0224	1453.54	55.51	0.0416	838.97	104.32	-0.0224	1485.42	77.06	-0.0416	820.22	89.28	0.0224	1400.59	52.49	0.0416	742.49	90.91	-0.0224	1372.81	37.8	-0.0352	1091.22	57.66	0.0224	1310.34	38.13	0.0352	1040.48	62.54	-0.0224	790.43	48.97	-0.0352	631.58	51.88	0.0224	831.59	72.19	0.0352	639.24	50.9
-0.0256	1455.06	62.51	-0.0384	1123.71	71.05	0.0256	1354.46	49.71	0.0384	1014.19	87.75	-0.0256	1349.43	48.51	-0.0384	965.44	83.26	0.0256	1299.74	52.55	0.0384	867.96	105.95	-0.0256	1296.71	50.51	-0.032	1155.1	54.81	0.0256	1314.32	39.24	0.032	1118.81	59.23	-0.0256	742.68	45.15	-0.032	698.51	34.54	0.0256	791.94	67.27	0.032	674.94	49.99
-0.0288	1369.37	49.33	-0.0352	1206.62	57.76	0.0288	1275.02	52.4	0.0352	1123.22	62.89	-0.0288	1257.4	54.04	-0.0352	1052.98	68.64	0.0288	1219.27	58.03	0.0352	1021.89	83.62	-0.0288	1251.91	46.07	-0.0288	1203.66	41.46	0.0288	1241.6	45.39	0.0288	1223.2	45.48	-0.0288	643.28	60.66	-0.0288	712.85	36.27	0.0288	747	50.75	0.0288	748.13	61.05
-0.032	1287.19	46.32	-0.032	1295.81	54.94	0.032	1184.65	55.51	0.032	1205.93	47.69	-0.032	1181.19	61.56	-0.032	1168.66	56.14	0.032	1121.06	62.18	0.032	1112.91	64.75	-0.032	1165.55	55.73	-0.0256	1269.63	41.87	0.032	1162.8	50.29	0.0256	1260.46	35.61	-0.032	513	75.57	-0.0256	747.76	48.71	0.032	702.27	35.01	0.0256	801.2	52.49
-0.0352	1202.68	53.5	-0.0288	1398.53	61.04	0.0352	1060.2	85	0.0288	1300.34	50.31	-0.0352	1079.63	68.93	-0.0288	1279.99	50.66	0.0352	1018.81	73.84	0.0288	1220.69	57.72	-0.0352	1081.07	56.97	-0.0224	1355.77	41.14	0.0352	1052.55	57.36	0.0224	1297.73	32.71	-0.0352	527.23	83.33	-0.0224	771.45	54.11	0.0352	650.24	52.68	0.0224	805.07	57.88
-0.0384	1081.76	67.93	-0.0256	1483.75	61.68	0.0384	964.36	98.12	0.0256	1379.79	51.96	-0.0384	976.91	83.77	-0.0256	1381.19	45.95	0.0384	893.3	100.27	0.0256	1304.7	48.08	-0.0384	1001.26	71.14	-0.0192	1431.57	51.21	0.0384	916.68	95.8	0.0192	1340.94	25.71	-0.0384	582.61	83.63	-0.0192	910.05	81.33	0.0384	624.65	57.33	0.0192	827.89	53.69
-0.0416	998.14	87.32	-0.0224	1586.2	63.44	0.0416	804.21	105.57	0.0224	1461.01	60.5	-0.0416	884.71	96.19	-0.0224	1433.28	48.48	0.0416	704.11	96.02	0.0224	1391.35	55.41	-0.0416	867.88	103.78	-0.016	1486.17	29.25	0.0416	771.5	102.88	0.016	1404.85	47.05	-0.0416	494.58	68.59	-0.016	977.09	73.53	0.0416	544.96	64.55	0.016	929.2	46.72
-0.0448	897.17	112.05	-0.0192	1728.6	51.8	0.0448	667.14	89.18	0.0192	1597.05	60.75	-0.0448	729.84	89.55	-0.0192	1507.92	44.95	0.0448	604.32	67.79	0.0192	1506.63	59.79	-0.0448	723.49	98.78	-0.0128	1481.48	35.03	0.0448	617.56	76.8	0.0128	1509.86	33.04	-0.0448	414.05	62.72	-0.0128	926.14	52.39	0.0448	429.31	56.63	0.0128	957.04	38.07
-0.048	770.52	98.51	-0.016	1795.35	29.16	0.048	565.23	63.69	0.016	1719.74	54.66	-0.048	621.94	94.86	-0.016	1569.84	37.75	0.048	521.19	52.54	0.016	1618.95	70.48	-0.048	621.38	84.54	-0.0096	1490.27	33.29	0.048	547.18	58.53	0.0096	1523.57	35.49	-0.048	355.05	67.78	-0.0096	1049.2	97.08	0.048	353.28	61.77	0.0096	940.07	49.78
-0.0512	622.35	85.89	-0.0128	1822.77	23.13	0.0512	490.24	50.88	0.0128	1787.77	27.1	-0.0512	521.9	72.16	-0.0128	1628.92	46	0.0512	443.38	64.95	0.0128	1730.32	54.67	-0.0512	534.89	59.77	-0.0064	1510.13	26.78	0.0512	450.26	69.7	0.0064	1523.22	46.63	-0.0512	315.78	65.37	-0.0064	1079.47	59.24	0.0512	326.98	52.2	0.0064	941.43	72.47
-0.0544	527.09	57.91	-0.0096	1838.46	21.51	0.0544	403.94	74.08	0.0096	1808.21	22.78	-0.0544	426.55	73.73	-0.0096	1647.54	37.64	0.0544	360.13	67.89	0.0096	1801.3	30.54	-0.0544	460.09	73.44	-0.0032	1537.5	40.39	0.0544	362.48	70.46	0.0032	1555.13	45.59	-0.0544	206.09	80.08	-0.0032	1086.59	59.48	0.0544	260.71	69.11	0.0032	1090.55	60.15
-0.0576	460.66	70.2	-0.0064	1850.64	21.23	0.0576	330.06	66.3	0.0064	1820.92	19.92	-0.0576	360.71	76.89	-0.0064	1667.2	43.1	0.0576	276	65.18	0.0064	1823.93	27.78	-0.0576	369.42	80.27	0	1581.18	33.84	0.0576	276.06	61.89	0	1546.44	34.05	-0.0576	141.81	63.52	0	1069.38	62.13	0.0576	117.33	28.43	0	979.68	94.71
-0.0608	383.82	76.29	-0.0032	1852.76	19.69	0.0608	262.88	62.83	0.0032	1842.81	22.99	-0.0608	271.91	70.16	-0.0032	1743.17	52.07	0.0608	209.96	63.2	0.0032	1844.49	24.27
-0.064	319.16	72.56	0	1850.85	21.37	0.064	212.63	56.46	0	1851.53	21.8	-0.064	212.76	62.69	0	1692.88	45.6	0.064	181.06	63.24	0	1855.56	21.57

## Sheet: figure 3d
TRF2 0 (nM)												TRF2 5 (nM)												TRF2 10 (nM)												TRF2 15 (nM)
Left_Forward			Left_Reverse			Right_Forward			Right_Reverse			Left_Forward			Left_Reverse			Right_Forward			Right_Reverse			Left_Forward			Left_Reverse			Right_Forward			Right_Reverse			Left_Forward			Left_Reverse			Right_Forward			Right_Reverse
𝞂	mean (nm)	std (nm)	𝞂	mean (nm)	std (nm)	𝞂	mean (nm)	std (nm)	𝞂	mean (nm)	std (nm)	𝞂	mean (nm)	std (nm)	𝞂	mean (nm)	std (nm)	𝞂	mean (nm)	std (nm)	𝞂	mean (nm)	std (nm)	𝞂	mean (nm)	std (nm)	𝞂	mean (nm)	std (nm)	𝞂	mean (nm)	std (nm)	𝞂	mean (nm)	std (nm)	𝞂	mean (nm)	std (nm)	𝞂	mean (nm)	std (nm)	𝞂	mean (nm)	std (nm)	𝞂	mean (nm)	std (nm)
0	1988.76	12.36	-0.064	1890.57	28.08	0	1986.67	13.77	0.064	701.04	62.83	0	1978.36	13.63	-0.064	1899.82	29.72	0	1977.48	13.81	0.064	599.09	61.74	0	1895.99	14.79	-0.0576	1570.31	30.65	0	1905.58	25.71	0.0576	829.74	68.9	0	1838.01	19.87	-0.0576	739.53	50.58	0	1663.12	20.42	0.0576	555.19	36.52
-0.0032	1988.26	13.82	-0.0608	1892.36	30.64	0.0032	1986	13.71	0.0608	817.22	80.6	-0.0032	1979.28	13.39	-0.0608	1881.67	29.7	0.0032	1973.74	13.89	0.0608	710.89	71.53	-0.0032	1886.61	14.5	-0.0544	1652.59	41.6	0.0032	1895.05	23.89	0.0544	944.16	60.39	-0.0032	1828.18	27.06	-0.0544	725.34	33.5	0.0032	1660.8	19.17	0.0544	655.24	49.31
-0.0064	1986.36	13.1	-0.0576	1894.11	25.77	0.0064	1980.72	13.58	0.0576	957.93	62.83	-0.0064	1978.29	14.65	-0.0576	1888.32	28.29	0.0064	1967.94	17.31	0.0576	840.6	91.67	-0.0064	1881.45	13.93	-0.0512	1617.13	43.12	0.0064	1883.61	24.91	0.0512	989.53	53.81	-0.0064	1780.25	29.66	-0.0512	817.4	83.25	0.0064	1603.74	42.14	0.0512	710.29	17.51
-0.0096	1981.28	14.7	-0.0544	1885.35	30.52	0.0096	1972.9	14.74	0.0544	1070.32	56.38	-0.0096	1976.68	14.11	-0.0544	1908.53	26.52	0.0096	1943.2	16.65	0.0544	967.24	60.89	-0.0096	1881.19	14.16	-0.048	1608.74	60.71	0.0096	1819.13	25.07	0.048	1164.71	45.67	-0.0096	1716.17	66.86	-0.048	1011.43	66.35	0.0096	1573.08	25.41	0.048	757.66	50.67
-0.0128	1972.8	15.47	-0.0512	1900.76	27.52	0.0128	1964.53	17.87	0.0512	1137.55	43.06	-0.0128	1967.24	16.49	-0.0512	1891.58	30.16	0.0128	1930.49	18.2	0.0512	1074.47	52.42	-0.0128	1853.6	21.64	-0.0448	1620.24	35.45	0.0128	1796.66	25.71	0.0448	1217.87	36.98	-0.0128	1640.05	39.99	-0.0448	947.66	47.07	0.0128	1500.02	36.54	0.0448	896.61	33.7
-0.016	1962.48	16.42	-0.048	1915.29	21.82	0.016	1942.24	26.07	0.048	1216.88	42.1	-0.016	1959.68	16.28	-0.048	1904.98	29.27	0.016	1913.25	24.61	0.048	1147.59	45.27	-0.016	1804.59	28.37	-0.0416	1623.07	39.58	0.016	1746.02	35.24	0.0416	1287.61	41.35	-0.016	1616.32	28.51	-0.0416	910.69	26.27	0.016	1464.84	33.87	0.0416	911.59	47.89
-0.0192	1948.05	17.16	-0.0448	1920.65	19.2	0.0192	1888.8	30	0.0448	1285.4	35.5	-0.0192	1948.51	16.48	-0.0448	1900.52	30.64	0.0192	1863.22	40.44	0.0448	1224.66	40.45	-0.0192	1792.95	25.94	-0.0384	1668.08	29.35	0.0192	1703.48	19.03	0.0384	1365.84	29.68	-0.0192	1576.88	26.66	-0.0384	966.63	92.6	0.0192	1439.81	49.9	0.0384	967.86	54.7
-0.0224	1947.26	19.63	-0.0416	1921.16	20.43	0.0224	1836.09	33.58	0.0416	1357.23	35.63	-0.0224	1933.12	17.45	-0.0416	1918.44	25.6	0.0224	1774.91	31.95	0.0416	1298.7	41.35	-0.0224	1779.59	18.87	-0.0352	1648.71	35.08	0.0224	1663.55	26.87	0.0352	1438.99	28.06	-0.0224	1466.85	36.91	-0.0352	1096.4	47.65	0.0224	1413.36	26.05	0.0352	1071.32	94.23
-0.0256	1942.72	22.39	-0.0384	1924.08	18.88	0.0256	1766.86	32.84	0.0384	1432.43	43.83	-0.0256	1931.7	16.92	-0.0384	1923.93	22.57	0.0256	1693.71	49.53	0.0384	1368.18	30.61	-0.0256	1738.55	37.01	-0.032	1651.2	36.17	0.0256	1595.55	36.58	0.032	1476.06	30.2	-0.0256	1386.27	41.81	-0.032	1146.5	52.73	0.0256	1352.76	72.89	0.032	1182.19	46.74
-0.0288	1936.29	25.42	-0.0352	1923.64	19.77	0.0288	1693.84	45	0.0352	1516.93	47.22	-0.0288	1932.29	22	-0.0352	1935.79	17.38	0.0288	1593.02	44.35	0.0352	1438.04	41.05	-0.0288	1687.26	46.95	-0.0288	1680.17	34.76	0.0288	1543.51	29.02	0.0288	1528.21	23.66	-0.0288	1308.08	46.26	-0.0288	1265.38	27.63	0.0288	1228.06	35.23	0.0288	1258.68	38.89
-0.032	1945.96	17.06	-0.032	1915.2	25.71	0.032	1590.29	47.59	0.032	1609.49	44.33	-0.032	1931.97	20.7	-0.032	1931.16	19.7	0.032	1499.7	46.22	0.032	1544.46	43.8	-0.032	1640	41.31	-0.0256	1687.1	21.79	0.032	1480.26	34	0.0256	1582.61	30.48	-0.032	1337.04	58.62	-0.0256	1342.84	46.77	0.032	1177.82	58.52	0.0256	1298.64	23
-0.0352	1943.45	22.76	-0.0288	1929.85	23.3	0.0352	1501.52	42.22	0.0288	1705.08	43.06	-0.0352	1924.89	25.07	-0.0288	1933.01	19.04	0.0352	1411.95	43.12	0.0288	1635.28	41.37	-0.0352	1608.98	50.11	-0.0224	1709.24	23.14	0.0352	1413.77	30.46	0.0224	1618.57	23.26	-0.0352	1271.47	85.3	-0.0224	1388.88	19.57	0.0352	1034.96	47.27	0.0224	1330.22	32.52
-0.0384	1942.35	22.43	-0.0256	1942.09	21.6	0.0384	1422.61	36.53	0.0256	1784.77	24.66	-0.0384	1920	23.77	-0.0256	1929.85	18.82	0.0384	1334.89	35.64	0.0256	1725.71	39.11	-0.0384	1592.36	45.02	-0.0192	1745.31	24.07	0.0384	1358.6	36.49	0.0192	1661.92	21.93	-0.0384	1228.83	55.29	-0.0192	1401.33	15.63	0.0384	1044.03	51.32	0.0192	1338.5	45.7
-0.0416	1918.09	31.16	-0.0224	1949.39	17.96	0.0416	1350.25	26.39	0.0224	1843.72	26.72	-0.0416	1921.78	28.51	-0.0224	1931.33	17.26	0.0416	1271.39	41.65	0.0224	1808.03	31.67	-0.0416	1655.93	31.42	-0.016	1794.53	19.7	0.0416	1305.89	33.09	0.016	1691.71	18.94	-0.0416	1123.4	86.83	-0.016	1410.8	15.93	0.0416	937.14	33.98	0.016	1442.74	23.95
-0.0448	1918.57	27.56	-0.0192	1952.07	17.78	0.0448	1277.11	39.38	0.0192	1880.7	25.56	-0.0448	1918.96	25.45	-0.0192	1949.59	16.9	0.0448	1193.8	43.24	0.0192	1863.96	30.28	-0.0448	1619.6	41.49	-0.0128	1821.24	24.03	0.0448	1207.92	58.79	0.0128	1732.37	14.6	-0.0448	1014	63.7	-0.0128	1439.03	20.01	0.0448	867.28	59.95	0.0128	1466.1	28.67
-0.048	1893.09	26.68	-0.016	1965.06	16.42	0.048	1192.92	42.15	0.016	1922.21	21.26	-0.048	1900.42	29.99	-0.016	1964.01	13.96	0.048	1113.59	49.03	0.016	1926.18	20.44	-0.048	1623.33	39.69	-0.0096	1839.49	27.47	0.048	1114.81	66.64	0.0096	1729.61	15.05	-0.048	826.99	94.11	-0.0096	1447.34	42.27	0.048	784.49	68.52	0.0096	1451.21	25.27
-0.0512	1889.38	24.83	-0.0128	1974.14	14.57	0.0512	1109.36	51.26	0.0128	1961.24	18.36	-0.0512	1900.56	29.69	-0.0128	1971.71	14.67	0.0512	1040.5	44.26	0.0128	1941.97	18.63	-0.0512	1614.88	37.65	-0.0064	1882.02	21.93	0.0512	990.76	65.44	0.0064	1729.27	13.21	-0.0512	927.51	92.56	-0.0064	1545	37.46	0.0512	687.32	32.88	0.0064	1483.67	28.33
-0.0544	1899.71	23.67	-0.0096	1980.52	13.89	0.0544	1036.71	55.13	0.0096	1974.69	14.94	-0.0544	1900.58	34.39	-0.0096	1973.45	13.76	0.0544	924.81	80.58	0.0096	1957.44	16.68	-0.0544	1643.5	44.92	-0.0032	1891.23	18.8	0.0544	899.49	61.89	0.0032	1724.1	13.94	-0.0544	843.15	78.71	-0.0032	1572.78	15.02	0.0544	690.57	36.29	0.0032	1526.63	29.81
-0.0576	1904.02	24.25	-0.0064	1985.26	14.6	0.0576	926.79	78.49	0.0064	1983.38	13.99	-0.0576	1883.29	31.21	-0.0064	1976.82	13.35	0.0576	788.5	74.17	0.0064	1968.02	16.11	-0.0576	1570.31	30.65	0	1892.46	19.84	0.0576	829.74	68.9	0	1771.89	55.99	-0.0576	739.53	50.58	0	1576.73	58.01	0.0576	555.19	36.52	0	1528.52	21.65
-0.0608	1902.46	25.98	-0.0032	1985.22	14.44	0.0608	777.83	75.41	0.0032	1986.24	12.47	-0.0608	1897.75	31.22	-0.0032	1978.54	13.99	0.0608	672.93	65.77	0.0032	1976.37	13.28
-0.064	1890.57	28.08	0	1987.55	12.47	0.064	701.04	62.83	0	1986.69	12.72	-0.064	1899.82	29.72	0	1978.28	13.69	0.064	599.09	61.74	0	1978.2	13.95

## Sheet: Figure 4c
TRF2_Telomere seq							TRF2_non-Telomere seq					ΔB-TRF2_Telomere seq							ΔB-TRF2_non-Telomere seq
TRF2 concentration (nM)	exp1	exp2	exp3	exp4	exp5		TRF2 concentration (nM)	exp1	exp2	exp3		TRF2 concentration (nM)	exp1	exp2	exp3	exp4	exp5		TRF2 concentration (nM)	exp1	exp2	exp3
0	0	0	0	0	0		0	0	0	0		0	0	0	0	0	0		0	0	0	0
2	0.25	0.16	0.26	0.48	0.38		50	0.2	0.23	0.12		20	0.11	0	0	0	0		50	0	0	0
5	0.5	0.36	0.5	0.18	0.22		100	0.17	0.3	0.48		50	0.2	0.12	0.19	0.15	0.11		100	0	0	0
10	0.53	0.37	0.57	0.69	0.74		150	0.81	0.31	0.6		100	0.29	0.41	0.33	0.24	0.27		200	0	0	0
20	0.65		0.43	0.69	0.74							200	0.47		0.42	0.3	0.4		500	0	0	0
40	0.82		0.84	0.57	0.68							500	0.74		0.58	0.65
80	0.93		0.97		0.87
